# Supplementary material for: A beginner’s guide on the use of brain organoids for neuroscientists: a systematic review
Source: Stem Cell Res Ther. 2023 Apr 15;14:87. doi: 10.1186/s13287-023-03302-x (PMC10105545; doi:10.1186/s13287-023-03302-x)
Supplement: Supplementary file 1 — Additional file 1: Categorisation of included articles. This file contains a table of the 302 articles that were included into the study, and which are subsequently categorised into research fields based on the stated aim of the articles. [file 13287_2023_3302_MOESM1_ESM.xlsx]

## Sheet: Additional file 1
Category	Author
Axon regeneration	Cullen et al., 2019
Brain therapeutics	Dakic et al., 2017
Brain therapeutics	Ghatak et al., 2021
Brain therapeutics	Huang et al., 2017
Brain therapeutics	Liu, Huang, Liu, 2019
Brain therapeutics	Shakhbazau et al., 2019
Brain therapeutics	Tournier et al., 2021
Brain therapeutics	Trujillo et al., 2021
Brain therapeutics	Zhang et al., 2020a
Brain therapeutics	Zhao et al., 2020a
Brain therapeutics	Zheng et al., 2020
Cancer studies	Ballabio et al., 2020
Cancer studies	Bian et al., 2018
Cancer studies	Choe et al., 2020
Cancer studies	Cosset et al., 2019
Cancer studies	Goranci-Buzhala et al., 2020
Cancer studies	Hwang et al., 2020
Cancer studies	Kim et al., 2021
Cancer studies	Krieger et al., 2020
Cancer studies	Ogawa et al., 2018
Cancer studies	Parisian et al., 2020
Gene therapy	Depla et al., 2020
Gene therapy	Latour et al., 2019
Immunology & Infection studies	Abreu et al., 2018
Immunology & Infection studies	Ayala-Nunez et al., 2019
Immunology & Infection studies	Berger et al., 2015
Immunology & Infection studies	Brown et al., 2019
Immunology & Infection studies	Cavalante et al., 2020
Immunology & Infection studies	Cosset al., 2015
Immunology & Infection studies	Cugola et al., 2016
Immunology & Infection studies	Dang et al., 2016
Immunology & Infection studies	Gabriel et al., 2017
Immunology & Infection studies	Garcez et al., 2016
Immunology & Infection studies	Harbuzariu et al., 2019
Immunology & Infection studies	Jacob et al., 2020
Immunology & Infection studies	Janssens et al., 2018
Immunology & Infection studies	Janssens et al., 2019
Immunology & Infection studies	Kunze et al., 2018
Immunology & Infection studies	Li et al., 2017
Immunology & Infection studies	Li et al., 2020a
Immunology & Infection studies	Li et al., 2020b
Immunology & Infection studies	Long et al., 2020
Immunology & Infection studies	Nowakowski et al., 2016
Immunology & Infection studies	Pedrosa et al., 2020
Immunology & Infection studies	Pellegrini et al., 2020a
Immunology & Infection studies	Pettke et al., 2020
Immunology & Infection studies	Qiao et al., 2020
Immunology & Infection studies	Ramani et al., 2020
Immunology & Infection studies	Sacramento et al., 2017
Immunology & Infection studies	Salick et al., 2017
Immunology & Infection studies	Schubert et al., 2018
Immunology & Infection studies	Seo et al., 2020
Immunology & Infection studies	Setoh et al., 2019
Immunology & Infection studies	Sison et al., 2019
Immunology & Infection studies	Song et al., 2019
Immunology & Infection studies	Sun et al., 2020
Immunology & Infection studies	Thomas et al., 2017
Immunology & Infection studies	Watanabe et al., 2017
Immunology & Infection studies	Wells et al., 2016
Immunology & Infection studies	Winkler et al., 2019
Immunology & Infection studies	Xu et al., 2016
Immunology & Infection studies	Xu et al., 2019
Immunology & Infection studies	Yi et al., 2020
Immunology & Infection studies	Yoon et al., 2017
Immunology & Infection studies	Zhang et al., 2018
Immunology & Infection studies	Zhang et al., 2020b
Immunology & Infection studies	Zhou et al., 2017
Neurodegenerative disorders	Abud et al., 2017
Neurodegenerative disorders	Alic et al., 2021
Neurodegenerative disorders	Bejoy et al., 2018
Neurodegenerative disorders	Boussaad et al., 2020
Neurodegenerative disorders	Chen et al., 2018
Neurodegenerative disorders	Chlebanowska et al., 2020a
Neurodegenerative disorders	Choi et al., 2020
Neurodegenerative disorders	Chumarina et al., 2019
Neurodegenerative disorders	Di Matteo et al., 2020
Neurodegenerative disorders	Foliaki et al., 2020
Neurodegenerative disorders	Ghatak et al., 2019
Neurodegenerative disorders	Gomez-Giro et al., 2019
Neurodegenerative disorders	Gonzalez et al., 2018
Neurodegenerative disorders	Griffin et al., 2019
Neurodegenerative disorders	Groveman et al., 2019
Neurodegenerative disorders	Hor et al., 2018
Neurodegenerative disorders	Kano et al., 2020
Neurodegenerative disorders	Kim et al., 2019
Neurodegenerative disorders	Lee et al., 2016
Neurodegenerative disorders	Lin et al., 2018
Neurodegenerative disorders	Marzano et al., 2019
Neurodegenerative disorders	Meyer et al., 2019
Neurodegenerative disorders	Nakamura et al., 2019
Neurodegenerative disorders	Nassor et al., 2020
Neurodegenerative disorders	Pacitti & Bax, 2018
Neurodegenerative disorders	Pavoni et al., 2018
Neurodegenerative disorders	Pérez et al., 2021
Neurodegenerative disorders	Pomeshchik et al., 2020
Neurodegenerative disorders	Raja et al., 2016
Neurodegenerative disorders	Seo et al., 2017
Neurodegenerative disorders	Son et al., 2017
Neurodegenerative disorders	Villar-Vesga et al., 2020
Neurodegenerative disorders	Yan et al., 2018a
Neurodegenerative disorders	Yin and VanDongen, 2021
Neurodegenerative disorders	Zhao et al., 2020b
Neurodevelopmental studies	Akamine et al., 2020
Neurodevelopmental studies	Allende et al., 2018
Neurodevelopmental studies	Almenar-Queralt et al., 2019
Neurodevelopmental studies	Anastasaki et al., 2020
Neurodevelopmental studies	Andersen et al., 2020
Neurodevelopmental studies	Andrews, Subramanian, Kriegstein, 2020
Neurodevelopmental studies	Arzua et al., 2020
Neurodevelopmental studies	Ayo-Martin et al., 2020
Neurodevelopmental studies	Bagley et al., 2017
Neurodevelopmental studies	Bamba et al., 2017
Neurodevelopmental studies	Bendriem et al., 2019
Neurodevelopmental studies	Benson et al., 2020
Neurodevelopmental studies	Bershteyn et al., 2017
Neurodevelopmental studies	Bertacchi et al., 2020
Neurodevelopmental studies	Bhaduri et al., 2020
Neurodevelopmental studies	Birey et al., 2017
Neurodevelopmental studies	Blair, Hockemeyer and Bateup, 2018
Neurodevelopmental studies	Boisvert et al., 2019
Neurodevelopmental studies	Bonnard et al., 2020
Neurodevelopmental studies	Bosshard et al., 2017
Neurodevelopmental studies	Bowers et al., 2020
Neurodevelopmental studies	Buchsbaum et al., 2020
Neurodevelopmental studies	Camargo Ortega et al., 2019
Neurodevelopmental studies	Camp et al., 2015
Neurodevelopmental studies	Cárdenas et al., 2018
Neurodevelopmental studies	Cederquist et al., 2019
Neurodevelopmental studies	Conforti et al., 2018
Neurodevelopmental studies	Coulter et al., 2018
Neurodevelopmental studies	Daviaud et al., 2019
Neurodevelopmental studies	Dezonne et al., 2017
Neurodevelopmental studies	Duval et al., 2019
Neurodevelopmental studies	Eguchi et al., 2018
Neurodevelopmental studies	Esk et al., 2020
Neurodevelopmental studies	Eura et al., 2020
Neurodevelopmental studies	Fair et al., 2020
Neurodevelopmental studies	Fiddes et al., 2018
Neurodevelopmental studies	Field et al., 2019
Neurodevelopmental studies	Gabriel et al., 2016
Neurodevelopmental studies	Gabriel, Gopalakrishnan, 2017
Neurodevelopmental studies	Gomes et al., 2020
Neurodevelopmental studies	Hengel et al., 2020
Neurodevelopmental studies	Holmes and Heine, 2017a
Neurodevelopmental studies	Hua et al., 2021
Neurodevelopmental studies	Iefremova et al., 2017
Neurodevelopmental studies	Jin et al., 2017
Neurodevelopmental studies	Jo et al., 2016
Neurodevelopmental studies	Johnstone et al., 2019
Neurodevelopmental studies	Joshi et al., 2020
Neurodevelopmental studies	Kadoshima et al., 2013
Neurodevelopmental studies	Kanton et al., 2019
Neurodevelopmental studies	Kasai et al., 2020
Neurodevelopmental studies	Kathuria et al., 2020a
Neurodevelopmental studies	Kielkowski et al., 2020
Neurodevelopmental studies	Kirihara et al., 2019
Neurodevelopmental studies	Klaus et al., 2019
Neurodevelopmental studies	Lancaster et al., 2013
Neurodevelopmental studies	Lancaster & Knoblich, 2014
Neurodevelopmental studies	Lee et al., 2020
Neurodevelopmental studies	Li et al., 2017a
Neurodevelopmental studies	Li et al., 2017b
Neurodevelopmental studies	Logan et al., 2020
Neurodevelopmental studies	López-Tobón et al., 2019
Neurodevelopmental studies	Luo et al., 2016
Neurodevelopmental studies	Madhavan et al., 2018
Neurodevelopmental studies	Marin Navarro et al., 2020
Neurodevelopmental studies	Marton et al., 2019
Neurodevelopmental studies	Matsui et al., 2017
Neurodevelopmental studies	Matsui et al., 2018
Neurodevelopmental studies	Matsumoto et al., 2020
Neurodevelopmental studies	Mellios et al., 2018
Neurodevelopmental studies	Miura et al., 2020
Neurodevelopmental studies	Mora-Bermúdez et al., 2016
Neurodevelopmental studies	Muguruma et al., 2015
Neurodevelopmental studies	Nascimento et al., 2019
Neurodevelopmental studies	Naujock et al., 2020
Neurodevelopmental studies	Ng et al., 2021
Neurodevelopmental studies	O'Neill et al., 2018
Neurodevelopmental studies	Ormel et al., 2018
Neurodevelopmental studies	Otani et al., 2016
Neurodevelopmental studies	Ou et al., 2020
Neurodevelopmental studies	Ozone et al., 2016
Neurodevelopmental studies	Paraı́so-Luna et al., 2020
Neurodevelopmental studies	Pasça et al., 2015
Neurodevelopmental studies	Pasça et al., 2019
Neurodevelopmental studies	Pellegrini et al., 2020b
Neurodevelopmental studies	Penna et al., 2019
Neurodevelopmental studies	Pérez-Branguli et al., 2019
Neurodevelopmental studies	Pollen et al., 2019
Neurodevelopmental studies	Qian et al., 2016
Neurodevelopmental studies	Qian et al., 2020
Neurodevelopmental studies	Quadrato et al., 2017
Neurodevelopmental studies	Renner et al., 2017
Neurodevelopmental studies	Sakaguchi et al., 2015
Neurodevelopmental studies	Sakaguchi et al., 2019
Neurodevelopmental studies	Sartore et al., 2017
Neurodevelopmental studies	Sen et al., 2020
Neurodevelopmental studies	Sloan et al., 2017
Neurodevelopmental studies	Sloan et al., 2018
Neurodevelopmental studies	Song et al., 2018
Neurodevelopmental studies	Srikanth et al., 2018
Neurodevelopmental studies	Sriram et al., 2020
Neurodevelopmental studies	Subramanian et al., 2017
Neurodevelopmental studies	Sun et al., 2019
Neurodevelopmental studies	Tieng et al., 2014
Neurodevelopmental studies	Trevino et al., 2020
Neurodevelopmental studies	Trujillo et al., 2019
Neurodevelopmental studies	Turelli et al., 2020
Neurodevelopmental studies	Velasco et al., 2019
Neurodevelopmental studies	Wang et al., 2020a
Neurodevelopmental studies	Wang et al., 2020b
Neurodevelopmental studies	Wang, Hou & Han, 2016
Neurodevelopmental studies	Wilpert et al., 2020
Neurodevelopmental studies	Wilson et al., 2020
Neurodevelopmental studies	Wilson, Knudson & Newell-Litwa et al., 2020
Neurodevelopmental studies	Winanto et al., 2020
Neurodevelopmental studies	Xiang et al., 2017
Neurodevelopmental studies	Xiang et al., 2018
Neurodevelopmental studies	Xiang et al., 2019
Neurodevelopmental studies	Xiang et al., 2020
Neurodevelopmental studies	Yakoub and Sadek, 2019
Neurodevelopmental studies	Yang et al., 2019
Neurodevelopmental studies	Yoon et al., 2017
Neurodevelopmental studies	Zafeiriou et al., 2020
Neurodevelopmental studies	Zhang et al., 2019
Neurodevelopmental studies	Zhang et al., 2020c
Protocol optimisation	Albanese et al., 2020
Protocol optimisation	Bejoy et al., 2019
Protocol optimisation	Ben-Reuven et al., 2020
Protocol optimisation	Boisvert et al., 2020
Protocol optimisation	Boothe et al., 2017
Protocol optimisation	Cao et al., 2017
Protocol optimisation	Chen et al., 2021
Protocol optimisation	Chlebanowska et al., 2020b
Protocol optimisation	Durens et al., 2020
Protocol optimisation	Dutta et al., 2020
Protocol optimisation	Giandomenico et al., 2019
Protocol optimisation	Giandomenico, Sutcliffe and Lancaster, 2021
Protocol optimisation	Goto-Silva et al., 2019
Protocol optimisation	Holmes, Heine, 2017b
Protocol optimisation	Jamwal et al., 2020
Protocol optimisation	Karzbrun et al., 2018
Protocol optimisation	Karzbrun, Tshuva, Reiner, 2018
Protocol optimisation	Knight et al., 2018
Protocol optimisation	Krefft et al., 2018
Protocol optimisation	Kwak et al., 2020
Protocol optimisation	Lancaster et al., 2017
Protocol optimisation	Lancaster, Corisini, Burkard, Knoblich, 2016
Protocol optimisation	Legnini et al., 2019
Protocol optimisation	Lin et al., 2020
Protocol optimisation	Lin, Li, Lei, 2017
Protocol optimisation	Lindborg et al., 2016
Protocol optimisation	Masselink et al., 2019
Protocol optimisation	McMurtrey, 2016
Protocol optimisation	Osaki et al., 2020
Protocol optimisation	Parker et al., 2020
Protocol optimisation	Qian et al., 2018
Protocol optimisation	Rakotoson et al., 2019
Protocol optimisation	Renner et al., 2020
Protocol optimisation	Rigamonti et al., 2016
Protocol optimisation	Sambo et al., 2019
Protocol optimisation	Schukking et al., 2018
Protocol optimisation	Silva et al., 2020
Protocol optimisation	Sivitilli et al., 2020
Protocol optimisation	Skardal et al., 2020
Protocol optimisation	Sutcliffe and Lancaster, 2019
Protocol optimisation	Tejchman et al., 2020
Protocol optimisation	Tomaskovic-Crook and Crook, 2017
Protocol optimisation	Yakoub and Sadek, 2018
Protocol optimisation	Yan et al., 2018b
Protocol optimisation	Yoon et al., 2019
Protocol optimisation	Zabolocki et al., 2020
Protocol optimisation	Zhu et al., 2017a
Protocol optimisation	Zhu et al., 2017b
Psychiatric Disorders	Kathuria et al., 2020b
Psychiatric Disorders	Kathuria et al., 2020c
Psychiatric Disorders	Khan et al., 2020
Psychiatric Disorders	Meng et al., 2020
Psychiatric Disorders	Qin et al., 2020
Psychiatric Disorders	Sawada et al., 2020
Psychiatric Disorders	Stachowiak et al., 2017
Psychiatric Disorders	Wang et al., 2021
Psychiatric Disorders	Ye et al., 2017
Toxicology & Radiology (on neurodevelopment)	Ao et al., 2020
Toxicology & Radiology (on neurodevelopment)	Bilinovich et al., 2020
Toxicology & Radiology (on neurodevelopment)	Bu et al., 2020
Toxicology & Radiology (on neurodevelopment)	Dang et al., 2020
Toxicology & Radiology (on neurodevelopment)	Das et al., 2020
Toxicology & Radiology (on neurodevelopment)	Wang et al., 2018
Toxicology & Radiology (on neurodevelopment)	Wu et al., 2020
Toxicology & Radiology (on neurodevelopment)	Yao et al., 2020
Toxicology & Radiology (on neurodevelopment)	Zhu et al., 2017c
Transplantation	Daviaud, Friedel, Zou, 2018
Transplantation	Kitahara et al., 2020
Transplantation	Wang et al., 2019
Transplantation	Wang et al., 2020c
Vascularisation	Cakir et al., 2019
Vascularisation	Ham et al., 2020
Vascularisation	Mansour et al., 2018
Vascularisation	Pham et al., 2018
Vascularisation	Shi et al., 2020
