# Supplementary material for: A beginner’s guide on the use of brain organoids for neuroscientists: a systematic review
Source: Stem Cell Res Ther. 2023 Apr 15;14:87. doi: 10.1186/s13287-023-03302-x (PMC10105545; doi:10.1186/s13287-023-03302-x)
Supplement: Supplementary file 2 — Additional file 2: Neurodevelopmental and Protocol generation articles. This file contains a table of the 124 articles categorised under ‘Neurodevelopmental studies and Protocol generation’. Each article is analysed for the name(s) of the organoid model(s) reported as well as the identity of each model, the culture durations (age) of each model, and whether the article performed functional assays (Yes/No score). [file 13287_2023_3302_MOESM2_ESM.xlsx]

## Sheet: Neurodevelopmental studies 
Authors	Category	PSC types	Based on protocol by	Name tissue	Identity	Age (days)	Functional assays (Yes/No)
Akamine et al., 2020	Neurodevelopmental studies	iPSCs	Eiraku et al., 2008	Cerebral organoids	Dorsal forebrain (pallium)	35 weeks (245 days)	Yes
Allende et al., 2018	Neurodevelopmental studies	iPSCs	Lancaster (2014)	Cerebral organoids	Whole brain	14 weeks (98 days)	No
Almenar-Queralt et al., 2019	Neurodevelopmental studies	iPSCs	Trujillo (2019)	Cortical organoids	Cortical forebrain	10 months (300 days)	No
Anastasaki et al., 2020	Neurodevelopmental studies	iPSCs	Lancaster (2014)	Cerebral organoids	Whole brain	56 days	No
Andersen et al., 2020	Neurodevelopmental studies	iPSCs	Pasca et al., 2015; Andersen et al., 2020	Cortical spheroids; spinal cord spheroids	Dorsal forebrain (pallium); Spinal cord	130 days; 75 days	Yes
Andrews, Subramanian, Kriegstein, 2020	Neurodevelopmental studies	iPSCs & hESCs	Kadoshima (2013), Pollen (2019)	Cortical organoids	Dorsal Cortical forebrain	10 weeks (70 days)	No
Arzua et al., 2020	Neurodevelopmental studies	iPSCs	Lancaster (2014)	Cerebral organoids	Whole brain	56 days	No
Ayo-Martin et al., 2020	Neurodevelopmental studies	iPSCs	Lancaster (2014)	Cerebral organoids	Whole brain	42 days	No
Bagley et al., 2017	Neurodevelopmental studies	iPSCs	Lancaster (2014)	Cerebral organoids (dorsal; ventral; fused)	Cerebral organoid (dorsal identity); cerebral organoid (ventral identity)	40 days; 40 days	No
Bamba et al., 2017	Neurodevelopmental studies	iPSCs	Kadoshima (2013); Lancaster (2014) + mod.	SFEB; cerebral organoids	Dorsal Cortical forebrain; Forebrain (whole brain)	42 days; 75 days	No
Bendriem et al., 2019	Neurodevelopmental studies	hESCs	Pasça (2015)	Cortical organoids	Cortical forebrain (pallium)	20 days	No
Benson et al., 2020	Neurodevelopmental studies	iPSCs & hESCs	Stachowiak (2017), Lancaster (2014)	Cerebral organoids	Whole brain	37 days (5 weeks)	No
Bershteyn et al., 2017	Neurodevelopmental studies	iPSCs	Kadoshima (2013)	Cerebral organoids	Dorsal cortical forebrain	15 weeks (105 days)	No
Bertacchi et al., 2020	Neurodevelopmental studies	iPSCs	Lancaster (2014); Klaus (2019)	Cerebral organoids	Whole brain	70 days	No
Bhaduri et al., 2020	Neurodevelopmental studies	iPSCs & hESCs	Kadoshima (2013); Pollen (2019), Sloan (2017); Xiang (2017)	Cortical organoids	Dorsal forebrain; Cortical forebrain (pallium)	10 weeks (70 days)	No
Birey et al., 2017	Neurodevelopmental studies	iPSCs & hESCs	Pasça (2015)	(Forebrain) cortical spheroids (pallium); subpallium spheroids	Cortical forebrain (pallium); subpallium	60 days; 200 days	Yes
Blair, Hockemeyer and Bateup, 2018	Neurodevelopmental studies	hESCs	Pasça (2015)	Cortical spheroids (pallium)	Cortical forebrain (pallium)	150 days	No
Boisvert et al., 2019	Neurodevelopmental studies	hESCs	Boisvert (2019) (combination protocol)	Brain organoids	Whole brain	150 days	No
Bonnard et al., 2020	Neurodevelopmental studies	iPSCs	Lancaster (2014)	Cerebral organoids	Whole brain	20 days	No
Bosshard et al., 2017	Neurodevelopmental studies	iPSCs	Lancaster (2014)	Cerebral organoids	Whole brain	35 days	No
Bowers et al., 2020	Neurodevelopmental studies	hESCs	Qian (2018)	Cerebral organoids	Forebrain (dorsal)	45 days	No
Buchsbaum et al., 2020	Neurodevelopmental studies	iPSC	Lancaster (2014)	Cerebral organoids	Whole brain	55 days	No
Camargo Ortega et al., 2019	Neurodevelopmental studies	iPSCs	Lancaster (2014), Lancaster (2017)	Cerebral organoids	Whole brain	75 days	No
Camp et al., 2015	Neurodevelopmental studies	iPSCs & hESCs	Lancaster (2014)	Cerebral organoids	Whole brain	65 days	No
Cárdenas et al., 2018	Neurodevelopmental studies	iPSCs	Lancaster (2014)	Cerebral organoids	Whole brain	46 days	No
Cederquist et al., 2019	Neurodevelopmental studies	iPSCs & hESCs	Lancaster (2014)	Cerebral organoids; ihSS spheroids	Whole brain; wholebrain (ventral identity)	20 days; 70 days	No
Conforti et al., 2018	Neurodevelopmental studies	iPSCs	Conforti (2018) (Lancaster adapted)	Cerebral organoids	Whole brain	105 days	No
Coulter et al., 2018	Neurodevelopmental studies	iPSCs	Coulter (2018)	Cerebral organoids	Whole brain	38 days	No
Daviaud et al., 2019	Neurodevelopmental studies	hESCs	Lancaster (2014), Daviaud (2018)	Cerebral organoids	Whole brain	42 days	No
Dezonne et al., 2017	Neurodevelopmental studies	hESCs	Garcez (2016)(Lancaster (2013)	Cerebral organoids	Whole brain	45 days	Yes
Duval et al., 2019	Neurodevelopmental studies	iPSCs	Maury (2015)	Spinal organoids	Spinal cord	14 days	No
Eguchi et al., 2018	Neurodevelopmental studies	iPSCs	Kadoshima (2013)	SFEBq (self-organising cortical tissue)	Dorsal cortical forebrain	70 days	No
Esk et al., 2020	Neurodevelopmental studies	hESCs	Lancaster (2013); Lancaster (2017)	Cerebral organoids	Whole brain (dorsal identity)	42 days	No
Eura et al., 2020	Neurodevelopmental studies	iPSCs & hESCs	Thomas (2017), Trujillo (2019); Lancaster (2013)	Brainstem organoids; cerebral organoids	Brain stem; whole brain	28 days; 28 days	Yes
Fair et al., 2020	Neurodevelopmental studies	iPSCs	Hester and Hood (2017); Lancaster (2013)	Cerebral organoids	Whole brain	150 days	Yes
Fiddes et al., 2018	Neurodevelopmental studies	hESCs	Eiraku (2008)	Cortical organoids	Dorsal forebrain (pallium)	35 days	No
Field et al., 2019	Neurodevelopmental studies	hESCs	Field (2019) (Eiraku (2008))	Cerebral organoids	Dorsal forebrain (pallium)	35 days	No
Gabriel et al., 2016	Neurodevelopmental studies	iPSCs	Lancaster (2014)	Cerebral organoids	Whole brain	51 days	No
Gabriel, Gopalakrishnan, 2017	Neurodevelopmental studies	iPSCs	Gabriel, Gopalakrishnan (2017)	3D brain organoids (cerebral organoids)	Whole brain	23 days	No
Gomes et al., 2020	Neurodevelopmental studies	iPSCs	Gomes (2020), Qian (2016)	Forebrain organoids (dorsal; ventral)	Dorsal cortical forebrain; ventral cortical forebrain	81 days; 41 days	No
Hengel et al., 2020	Neurodevelopmental studies	iPSCs & hESCs	Lancaster (2014)	Cerebral organoids	Whole brain	10 weeks (70 days)	No
Holmes and Heine, 2017a	Neurodevelopmental studies	iPSCs & hESCs	Holmes and Heine (2017)	3D cell aggregrates	Cerebellum	35 days	No
Hua et al., 2021	Neurodevelopmental studies	iPSCs	Hua et al., 2021	Cerebellar spheroids	Cerebellum	80 days	Yes
Iefremova et al., 2017	Neurodevelopmental studies	iPSCs	Kadoshima (2013) & Lancaster (2014)	Forebrain-type organoids	Cerebral organoid (anterior forebrain identity)	33 days	No
Jin et al., 2017	Neurodevelopmental studies	iPSCs	Lancaster (2014)	Cerebral organoids (mini brains)	Whole brain	5 weeks (35 days)	No
Jo et al., 2016	Neurodevelopmental studies	hESCs	Jo (2016); Lancaster (2013)	3D midbrain-like organoids; cerebral organoids	Midbrain; whole brain	146 days; 30 days	Yes
Johnstone et al., 2019	Neurodevelopmental studies	iPSCs	Lancaster (2014)	Cerebral organoids	Whole brain	1 month (30 days)	No
Joshi et al., 2020	Neurodevelopmental studies	iPSCs	StemCell Diff Kit	Cerebral organoids	Whole brain	60 days	No
Kadoshima et al., 2013	Neurodevelopmental studies	hESCs	Kadoshima (2013)	SFEBq (self-organising cortical tissue)	Dorsal Cortical forebrain	112 days (13-15 weeks)	No
Kanton et al., 2019	Neurodevelopmental studies	iPSCs & hESCs	Lancaster (2014)	Cerebral organoids	Whole brain	4 months (120 days)	No
Kasai et al., 2020	Neurodevelopmental studies	iPSCs	Ozone (2016)	SFEBq (hybrid hypothalamus & anterior pituitary)	Thalamus & Pituitary	300 days	No
Kathuria et al., 2020a	Neurdevelopmental studies	iPSCs	StemCell Diff Kit, Lancaster (2013)	Cerebral organoids	Whole brain	180 days (6 months)	No
Kielkowski et al., 2020	Neurodevelopmental studies	iPSCs	Quadrato (2017)	Cerebral organoids	Whole brain	60 days	No
Kirihara et al., 2019	Neurodevelopmental studies	iPSCs	Lancaster (2014) + mod.	Cerebral spheroids	Whole brain	35 days	Yes
Klaus et al., 2019	Neurodevelopmental studies	iPSCs	Lancaster (2014)	Cerebral organoids	Whole brain	70 days	No
Kwak et al., 2020	Neurodevelopmental studies	hESCs	Kwak et al., 2020; Lancaster (2013), Qian (2016)	Midbrain organoids; cerebral organoids	Midbrain; whole brain	20 weeks (+10 days = 150 days); 3 months (+ 10 days = 100 days)	Yes
Lancaster et al., 2013	Neurodevelopmental studies	iPSCs & hESCs	Lancaster (2013), Xia (2009)	Cerebral organoids	Whole brain	75 days	No
Lee et al., 2020	Neurodevelopmental studies	iPSCs	Xiang (2017)	Neurospheres	Dorsal forebrain	20 days	No
Li et al., 2017b	Neurodevelopmental studies	iPSCs & hESCs	Li (2017b)	Cortical organoids	Dorsal forebrain	120 days	No
Li et al., 2017a	Neurodevelopmental studies	hESCs	Lancaster (2014) + mod.	Cerebral organoids	Whole brain	24 weeks (168 days)	Yes
Logan et al., 2020	Neurodevelopmental studies	iPSCs	Lancaster (2014)	Cerebral organoids	Whole brain	2 months (60 days)	Yes
López-Tobón et al., 2019	Neurodevelopmental studies	iPSCs & hESCs	Pasça (2015)	Cortical organoids	Cortical forebrain (pallium)	100 days	No
Luo et al., 2016	Neurodevelopmental studies	iPSCs & hESCs	Lancaster (2014)	Cerebral organoids	Whole brain	60 days	No
Madhavan et al., 2018	Neurodevelopmental studies	iPSCs & hESCs	Pasça (2015) + mod.	Oligocortical spheroids (neurocortical spheroids)	Cortical forebrain (pallium)	30 weeks (210 days)	No
Marin Navarro et al., 2020	Neurodevelopmental studies	iPSCs	Lancaster (2014), Camp (2015), Quadrato (2017)	whole-brain organoids	Whole brain	30 days	No
Marton et al., 2019	Neurodevelopmental studies	iPSCs	Marton (2019); Pasça (2015)	Oligodendrocyte spheroids; cortical spheroids	Cortical forebrain (pallium); Cortical forebrain (pallium)	160 days; 100 days	Yes
Matsui et al., 2017	Neurodevelopmental studies	hESC	Matsui (2017), Lancaster (2014)	Cerebral organoids	Whole brain	28 days	No
Matsui et al., 2018	Neurodevelopmental studies	hESCs	Lancaster (2014), Mastui (2017) + mod.	Cerebral organoids	Whole brain	180 days (6 months)	No
Matsumoto et al., 2020	Neurodevelopenta studies	iPSCs	Ozone (2016)	SFEBq (pituitary-hypothalamus aggregates)	Thalamus & Pituitary	100 days	No
Mellios et al., 2018	Neurodevelopmental studies	iPSCs	Lancaster (2014)	Cerebral organoids	Whole brain	5 weeks (35 days)	No
Miura et al., 2020	Neurodevelopmental studies	iSPCs	Pasca (2015, Yoon (2019), Sloan (2018)	Cortical spheroids; striatal spheroids; assembloids	Cortical forebrain (pallium); Striatum	63 days; 170 days	Yes
Mora-Bermúdez et al., 2016	Neurodevelopmental studies	iPSCs	Lancaster (2014) + mod. (Camp 2015)	Cerebral organoids	Whole brain	54 days	No
Muguruma et al., 2015	Neurodevelopmental studies	hESCs	Muguruma (2015)	Self-organised cerebellar-plate-like neuroepithelium	Cerebellum	55 days	Yes
Nascimento et al., 2019	Neurodevelopmental studies	hESCs	Sartore (2017)	Cerebral organoids	Whole brain	45 days	Yes
Naujock et al., 2020	Neurodevelopmental studies	iPSCs	Mariani (2015), Pasca (2015)	Cortical spheroids	Cortical forebrain (pallium)	91 days	Yes
Ng et al., 2021	Neurodevelopmental studies	iPSCs	Lancaster (2013)	Cerebral organoids	Whole brain	49 days	No
O'Neill et al., 2018	Neurodevelopmental studies	iPSCs	Lancaster (2014)	Cerebral organoids	Whole brain	49 days	No
Ormel et al., 2018	Neurodevelopmental studies	iPSCs	Lancaster (2014) + mod.	Cerebral organoids	Whole brain	119 days	Yes
Otani et al., 2016	Neurodevelopmental studies	iPSCs & hESCs	Kadoshima (2013)	Cortical organoids	Dorsal Cortical forebrain	80 days	No
Ou et al., 2020	Neurodevelopmental studies	hESCs	Ou (2020) + Lancaster (2014)	Cerebral organoids	Whole brain	78 days	No
Ozone et al., 2016	Neurodevelopmental studies	hESCs	Eiraku et al., 2008	SFEBq (self-organising anterior pituitary	Thalamus & Pituitary	84 days	No
Paraı́so-Luna et al., 2020	Neurodevelopmental studies	iPSCs	Klaus (2019 (lancaster (2013)); Buchsbaum (2020)	Cerebral organoids	Whole brain	60 days	No
Pasça et al., 2015	Neurodevelopmental studies	iSPCs	Pasça (2015)	Cortical spheroids	Dorsal telencephalon (pallium)	180 days (6 months)	Yes
Pasça et al., 2019	Neurodevelopmental studies	iPSCs	Pasça (2015)	Cortical spheroids	Cortical forebrain (pallium)	Day 79	No
Pellegrini et al., 2020b	Neurodevelopmental studies	iPSCs	StemCell Diff Kit	Cerebral organoids; Choroid plexus organoids	Whole brain; Choroid plexus	75 days; 75 days	No
Penna et al., 2019	Neurodevelopmental studies	iPSCs	Lancaster (2014)	Cerebral organoids	Whole brain	70 days	No
Pérez-Branguli et al., 2019	Neurodevelopmental studies	iPSCs	Lancaster (2014)	Cerebral organoids	Whole brain	61 days	No
Pollen et al., 2019	Neurodevelopmental studies	iPSCs	Kadoshima (2013), Bershteyn (2017)	Cerebral organoids	Dorsal Cortical forebrain?	15 weeks (105 days)	No
Qian et al., 2016	Neurodevelopmental studies	iPSCs	Qian (2016); Lancaster (2013)	Brain-region-specific organoids; cerebral organoids	Forebrain; Midbrain; hypothalamic; whole brain	84 days; 75 days; 40 days; 28 days	Yes
Qian et al., 2020	Neurodevelopmental studies	iPSCs	Qian (2018), Qian (2016) (lancaster (2013))	Forebrain organoids	Forebrain (dorsal)	150 days	Yes
Quadrato et al., 2017	Neurodevelopmental studies	iPSCs	Lancaster (2014) + mod.	Cerebral organoids	Whole brain	9 months (270 days)	Yes
Renner et al., 2017	Neurodevelopmental studies	hESCs	Lancaster (2014)	Cerebral organoids	Whole brain	299 days	No
Sakaguchi et al., 2015	Neurodevelopmental studies	hESCs	Sakaguchi (2015)	SFEBq (neocortical tissue, ChP-like tissue, medial pallium-like tissue)	Choroid plexus; Dorsomedial pallium; medial pallium/ hippocampus	44; 50; 100 days	Yes
Sakaguchi et al., 2019	Neurodevelopmental studies	hESCs	Kadoshima (2013), Sakaguchi (2015)	Cerebral organoids (SFEBq)	Dorsal cortical forebrain	100 days	Yes
Sartore et al., 2017	Neurodevelopmental studies	iPSCs & hESCs	Lancaster (2014) + mod.	Cerebral organoids	Whole brain	45 days	No
Sen et al., 2020	Neurodevelopmental studies	iPSCs & hESCs	Lancaster (2013)	Cerebral organoids	Whole brain	12 weeks (84 days)	Yes
Sloan et al., 2017	Neurodevelopmental studies	iPSCs	Pasça (2015)	Cortical spheroids	Cortical forebrain	590 days	Yes
Song et al., 2018	Neurodevelopmental studies	iPSCs	Song et al., 2018	Hybrid spheroids (hiPSC-hMSC)	Dorsal forebrain	14 days	Yes
Srikanth et al., 2018	Neurodevelopmental studies	iPSCs	Lancaster (2014) + mod.	Cerebral organoids	Whole brain	19 days	No
Sriram et al., 2020	Neurodevelopmental studies	iPSCs	Yakoub and Sadek (2018)	Cerebral organoids	Whole brain	90 days	No
Subramanian et al., 2017	Neurodevelopmental studies	iPSCs	Kadoshima (2013)	Cerebral organoids	Dorsal cortical forebrain	10 weeks (70 days)	No
Sun et al., 2019	Neurodevelopmental studies	hESCs & iPSCs	Pasça (2015) + mod.	Cortical organoids	Cortical forebrain (pallium)	150 days	No
Tieng et al., 2014	Neurodevelopmental studies		Tieng et al., (2014)	Midbrain engineered nervous tissue	Midbrain	28 days	Yes
Trevino et al., 2020	Neurodevelopmental studies	iPSCs	Pasça (2015), Sloan (2018)	Cortical spheroids; subpallial spheroids	Cortical forebrain (pallium); (sub)pallium	595 days; 595 days	Yes
Trujillo et al., 2019	Neurodevelopmental studies	iPSCs	Pasça (2015), Thomas (2017), Yoon (2019)	Cortical organoids	Cortical forebrain (pallium)	10 months (300 days)	No
Turelli et al., 2020	Neurodevelopmental studies	hESCs	StemCell Diff Kit	Cerebral organoids	Whole brain	43 days	Yes
Velasco et al., 2019	Neurodevelopmental studies	iPSCs & hESCs	Quadrato (2017); Kadoshima (2013) + mod.; Rigamonti (2016)	Cerebral organoids; dorsal forebrain organoids (dorsally pattered); dorsal spheroids; ventral spheroids	Whole brain; Dorsal cortical forebrain; Dorsal telencephalon; Ventral telencephalon	6 months (180 days) for all	No
Wang et al., 2020b	Neurodevelopmental studies	iPSCs	Lancaster (2013), DiLullo (2017)	Cortical brain organoids	Dorsal forebrain	90 days	No
Wang et al., 2020a	Neurodevelopmental studies	iPSCs	StemCell Diff Kit	Cerebral organoids	Whole brain	21 days	No
Wang, Hou & Han, 2016	Neurodevelopmental studies	hESCs	Lancaster (2014) + mod.	Cerebral organoids	Whole brain	64 days	No
Wilpert et al., 2020	Neurodevelopmental studies	iSPCs	Lancaster (2014) + mod.	Cerebral organoids	Whole brain	50 days (4 weeks)	No
Wilson et al., 2020	Neurodevelopmental studies	iPSCs	Pasca (2015)	Cortical brain spheroids	Dorsal forebrain (pallium)	3 months (90 days)	No
Wilson, Knudson & Newell-Litwa et al., 2020	Neurodevelopmental studies	iPSCs	Pasca (2015)	Cortical spheroids	Cortical forebrain (pallium)	90 days	No
Winanto et al., 2020	Neurodevelopmental studies	iPSCs	Hor (2018)	Spinal organoids	Spinal cord	42 days	Yes
Xiang et al., 2017	Neurodevelopmental studies	iPSCs & hESCs	Xiang (2017)	Cortical organoids; MGE organoids, fused organoids	Cortical forebrain (pallium); Ganglionic eminince	105 days; 81 days	No
Xiang et al., 2018	Neurodevelopmental studies	iPSCs & hESCs	Xiang (2017)	Cortical organoids; MGE organoids, fused organoids	Cortical forebrain (pallium); Ganglionic eminince	40 days; 18 days	Yes
Xiang et al., 2019	Neurodevelopmental studies	hESCs	Xiang (2019); Xiang (2017)	Thalamic organoids; cortical organoids, MGE organoids	Thalamus; Cortical forebrain (pallium); Ganglionic eminence	89 days; 41 days; 41 days	No
Xiang et al., 2020	Neurodevelopmental studies	iPSCs & hESCs	Xiang (2020), Xiang (2019)	Thalamic organoids	Thalamus	60 days	Yes
Yakoub and Sadek, 2019	Neurodevelopmental studies	hESCs	Yakoub and Sadek (2019), Lancaster (2013)	Cerebral organoids	Whole brain	80 days	No
Yang et al., 2019	Neurodevelopmental studies	hESCs	Kadoshima (2013) + Lancaster (2014)	Cortical organoids	Dorsal forebrain	40 days	No
Yoon et al., 2017	Neurodevelopmental studies	iPSCs	Qian (2016), Xu (2016), Yoon (2017b)	Forebrain organoids	Cortical forebrain	47 days	No
Zafeiriou et al., 2020	Neurodevelopmental studies	iPSCs	Zafeiriou (2020)	Bioengeneered Neuronal organoids	Not determined	150 days	No
Zhang et al., 2019	Neurodevelopmental studies	iPSCs & hESCs	Lancaster (2014) + Kadoshima (2013)	Cerebral organoids	Whole brain	6 weeks (42 days)	Yes
Zhang et al., 2020c	Neurodevelopmental studies	iPSCs & hESCs	Lancaster (2014) + mod., Zhang (2019)	Cerebral organoids	Whole brain	12 weeks (84 days)	No
							No
