# Supplementary material for: A beginner’s guide on the use of brain organoids for neuroscientists: a systematic review
Source: Stem Cell Res Ther. 2023 Apr 15;14:87. doi: 10.1186/s13287-023-03302-x (PMC10105545; doi:10.1186/s13287-023-03302-x)
Supplement: Supplementary file 3 — Additional file 3: Functional assays described in different brain organoid models. This file contains a table of the articles included for the functional assay analysis. Articles were analysed for the type of assay described, and for the method of organoid preparation. Articles with an * depict assembloid studies. [file 13287_2023_3302_MOESM3_ESM.xlsx]

## Sheet: Functional assays
Reference	Model(s) used for functional analysis *	Assay	organoid preparation
			Wholemount	Sections	Dissociation	Plated whole
Akamine et al., 2020	Dorsal forebrain (pallium)	Calcium				x
Andersen et al., 2020 *	Dorsal forebrain (pallium); spinal cord	Calcium	x
		Patch clamp		x
Birey et al., 2017 *	Cortical forebrain (pallium); subpallium	Calcium	x		x
		Patch clamp		x
Dezonne et al., 2017	Cerebral	Calcium			x
Eura et al., 2020	Brain stem	Patch clamp	x
Fair et al., 2020	Cerebral	Extracellular	x
Hua et al., 2021	Cerebellum	Patch clamp				x
Jo et al., 2016	Midbrain	Patch clamp		x
Kirihara et al., 2019	Cerebral	Calcium	x
Lancaster et al., 2013	Cerebral	Calcium	x
Li et al., 2017b	Dorsal forebrain (pallium)	Calcium		x
		Patch clamp		x
Logan et al., 2020	Cerebral	Patch clamp	x
Marton et al., 2019	Cortical forebrain (pallium)	Patch clamp	x
Miura et al., 2020 *	Dorsal forebrain (pallium); striatum	Calcium	x
		Patch clamp		x
Muguruma et al., 2015	Cerebellum	Patch clamp			x
Nascimento et al., 2019	Cerebral	Calcium			x
Naujock et al., 2020	Dorsal forebrain (pallium)	Calcium	x
Ormel et al., 2018	Cerebral	Patch clamp		x
Pasça et al., 2015	cortical	Calcium	x		x
		Patch clamp		x	x
Qian et al., 2016	Forebrain	Calcium		x
		Patch clamp		x
Qian et al., 2020	Forebrain (dorsal)	Patch clamp		x
		Extracellular	x
Quadrato et al., 2017	Cerebral	Extracellular	x
Sakaguchi et al., 2015	medial pallium/ hippocampus	Calcium			x
		Patch clamp			x
Sakaguchi et al., 2019	Dorsal cortical forebrain	Calcium	x		x
Sen et al., 2020	Cerebral	Calcium			x
Sloan et al., 2017	Cortical	Calcium			x
Sloan et al., 2018 *	Cortical forebrain (pallium); subpallium	Calcium	x
Sun et al., 2019	Cortical forebrain (pallium)	Patch clamp	x
Tieng et al., 2014	Midbrain	Extracellular	x
Trujillo et al., 2019	Cortical forebrain (pallium)	Patch clamp				x
		Extracellular				x
Wilson, Knudson & Newell-Litwa et al., 2020	Cortical forebrain (pallium)	Extracellular			x
Xiang et al., 2017 *	Cortical forebrain (pallium); ganglionic eminince	Calcium	x
		Patch clamp		x
Xiang et al., 2019 *	Thalamus; dorsal forebrain	Calcium	x
		Patch clamp		x
* assembloid studies
